# Supplementary material for: Highly Fluorescent Dyes Containing Conformationally Restrained Pyrazolylpyrene (Pyrazoolympicene) Chromophore
Source: Molecules. 2022 Feb 14;27(4):1272. doi: 10.3390/molecules27041272 (PMC8875643; doi:10.3390/molecules27041272)
Supplement: Supplementary file 1 [file molecules-27-01272-s001.zip]

Archive with 1 entries (1 files):
- molecules-1573408-supplementary.pdf
